# Supplementary material for: Optogenetic stimulation of anterior insular cortex neurons in male rats reveals causal mechanisms underlying suppression of the default mode network by the salience network
Source: Nat Commun. 2023 Feb 16;14:866. doi: 10.1038/s41467-023-36616-8 (PMC9935890; doi:10.1038/s41467-023-36616-8)
Supplement: Supplementary file 4 — Source Data [file 41467_2023_36616_MOESM4_ESM.xlsx]

## Sheet: Figure 1d
				AI response in Chronos rats
				Rat 1	Rat 2	Rat 3	Rat 4	Rat 5	Rat 6	Rat 7	Rat 8	Rat 9
			1	-0.359262	0.196479	-0.109302	0.204458	0.449937	-0.635099	-0.531717	0.607567	0.977036
			2	0.319957	0.544776	-0.0949866	-0.10616	0.289641	-1.42241	-0.670188	0.275359	0.239049
			3	-0.0341411	1.0854	0.132219	0.33642	0.397731	-0.423698	-0.258936	-0.0492323	0.451204
			4	0.283402	1.2753	0.377857	0.223255	0.803154	-0.0833127	-0.902943	0.233514	0.474459
			5	0.676635	0.373617	-0.423195	0.206632	0.622289	-0.240833	0.217308	0.827136	0.981283
			6	-0.214986	0.251411	-0.057701	0.267048	1.04238	-0.0505104	-0.34925	0.269472	0.844718
			7	-0.0261043	0.778949	0.0861175	-0.238119	1.14169	-0.0997645	0.326614	0.425298	0.380051
			8	-0.14458	0.452301	-0.568167	0.773364	0.488979	0.0907388	0.174783	0.615252	0.683205
			9	-0.363097	0.495738	-0.195484	1.05865	0.563087	-0.171333	-0.525674	0.319676	0.363695
			10	0.359396	0.578717	-0.203159	-0.00493714	0.531649	0.225667	-0.445636	-0.0619166	0.0896524
			11	0	0	0	0	0	0	0	0	0
			12	0.0991857	0.368147	0.992445	0.60397	0.943259	0.173237	0.410075	0.255758	1.19371
			13	0.0371178	0.0188277	1.17122	0.695788	1.41602	0.0499623	0.674915	0.627351	1.14143
			14	0.66455	0.247193	0.625692	1.29103	1.65745	0.576894	0.573273	1.40325	1.52747
			15	0.537602	0.96415	0.407146	1.06228	1.71834	0.282245	1.14365	1.26102	1.11312
			16	-0.00892418	0.487908	0.968094	1.11853	1.08247	0.119439	0.805817	1.56143	2.02085
			17	-0.0589137	1.28096	1.37636	1.4507	1.52492	-0.250177	1.39269	1.8605	1.83487
			18	0.0699994	0.908785	1.0489	1.15335	1.22831	0.183456	0.868568	1.70795	1.49031
			19	0.00491314	0.396124	0.918147	1.31231	1.69599	0.457983	0.840714	1.77047	2.10796
			20	0.504901	1.21826	0.843198	1.76494	1.42222	0.420534	1.00448	1.64303	1.67809
			21	0.355297	0.511577	1.03487	1.83524	1.74746	-0.079056	0.771366	1.86694	1.7893
			22	0.614976	0.515693	0.54089	1.9106	1.58058	0.388621	0.155597	2.0875	2.18687
			23	0.321385	0.0479131	1.18126	2.00668	1.75126	0.317227	1.26563	1.32709	2.53986
			24	0.0305405	-0.400397	0.546142	1.82782	1.18807	0.376881	1.38334	1.50605	2.35441
			25	-0.166898	0.830156	0.988786	1.89563	2.07043	0.657187	0.923378	2.00317	2.43792
			26	0.440445	0.572232	0.807184	1.68783	1.99508	0.138102	1.04659	1.911	1.83354
			27	-0.0388718	0.264028	0.94421	1.47926	1.94856	0.412328	1.39451	1.17786	2.01669
			28	-0.209209	0.161994	1.33728	1.96522	1.65822	-0.244287	1.45182	1.30405	2.02294
			29	0.381988	0.52613	1.1135	2.53219	2.05103	0.706808	0.605754	1.5655	1.98009
			30	0.885714	0.552981	1.18594	2.09115	1.96261	0.848242	1.94457	1.95698	1.90971
			31	0.522987	0.0160504	1.04509	1.77185	1.77369	0.723466	1.02209	1.71455	2.3971
			32	-0.436942	0.743056	0.95734	1.61438	1.61736	-0.322535	0.798677	1.61626	1.63145
			33	0.389336	-0.0526735	0.578257	1.95104	0.876409	0.488873	0.405667	1.5407	1.61361
			34	0.115226	0.231969	0.920136	1.85103	1.47394	-0.352598	0.349471	1.62475	1.83017
			35	0.302092	0.479086	0.232155	1.41182	1.44242	0.726606	0.440462	1.15878	1.20703
			36	0.302368	0.372743	0.381198	1.83401	1.63342	0.4395	0.0037608	1.10211	1.41687
			37	0.288744	0.730829	0.353644	1.63913	1.5445	-0.0868606	0.513462	1.30158	1.67433
			38	0.0609195	0.656031	0.440652	1.72728	0.993677	0.0107079	0.126168	1.28985	1.12404
			39	0.0399562	0.263661	0.134978	1.78905	1.3222	-0.088754	0.375151	1.38411	0.93312
			40	0.503857	0.327468	0.262999	1.61219	1.51644	0.39548	-0.182368	1.17445	1.18003
			41	-0.0481131	0.727191	-0.169945	1.8381	1.65026	0.335253	-0.454447	1.09199	0.99207
			42	-0.00675015	0.608191	-0.203451	1.47077	1.42666	0.0431111	0.313907	0.547315	0.849843
			43	-0.36472	1.39613	-0.0415271	1.39904	0.554756	-0.211776	0.0969508	0.427731	0.985999
			44	-0.640237	0.527792	-0.295131	1.41221	1.00955	0.169314	-0.271999	0.610084	0.817984
			45	-0.111843	0.208774	-0.903447	1.28689	0.622419	0.0701454	0.0344454	0.504053	0.869879
			46	0.844103	0.794675	-0.350856	0.899926	0.830694	-0.711541	-0.652893	-0.0614229	0.682086
			47	-0.0770465	0.370446	-0.65495	1.04271	0.621635	-0.072103	0.313254	0.0575407	0.852943
			48	-0.0523704	0.145676	-0.571957	1.41394	0.815671	-0.445551	0.261289	0.584649	0.561948
			49	1.13162	0.286762	-0.293273	0.56714	0.00824654	-0.208089	0.104745	0.645514	0.625187
			50	-0.0576282	0.121743	-0.272447	1.13791	0.60483	-0.546887	0.405885	-0.0816216	0.57674
			51	-0.736181	1.04828	-0.172528	0.545228	1.06373	-0.426209	0.124217	-0.183846	0.789475
			52	-0.236072	0.943726	-0.994217	0.767113	1.02613	0.0735	0.177607	0.157238	0.656593
			53	0.00560637	0.631683	-0.316114	0.941143	1.29116	-0.798084	-0.0231364	-0.0507158	0.769026
			54	-0.321103	0.89015	-0.549813	0.352396	0.795021	-0.629629	-0.218284	0.337657	0.825998
			55	0.796801	0.00649013	-0.481276	0.476048	0.546167	-0.870638	0.371261	0.0227127	0.447813
			56	-0.17017	0.911419	-0.178749	1.00186	0.922813	-0.368939	-0.634703	-0.0957825	0.430952
			57	-0.0109864	0.957298	0.0678078	0.643561	0.436206	-0.717492	-0.401393	0.317106	-0.0550997
			58	-0.356971	0.499862	-0.478183	0.713712	1.12411	-0.342496	-0.213909	0.512342	0.798878
			59	-0.170582	0.0641616	0.0872802	0.527031	0.189413	0.142941	-0.560837	0.0789697	0.627393
			60	-0.133636	0.494184	-0.615022	0.542321	0.476511	-1.03391	-1.20473	0.521266	-0.259833
			61	0.142171	0.379365	-0.475788	0.785848	0.707376	-0.820733	-0.858779	0.223803	0.255995
			62	0.302196	0.316374	-0.312323	0.161214	0.866576	-0.661759	-0.649882	0.37271	0.159412
			63	-0.456901	0.655986	-0.356524	0.509143	0.545311	-0.560104	-0.810443	0.567335	0.411812
			64	-0.0911437	0.27021	-0.214178	0.479162	0.483704	-1.26594	-0.293293	-0.129412	0.494341
			65	-0.404312	-0.0431346	-0.265082	0.487711	0.300522	-0.575534	-0.734648	0.377069	0.0655749
			66	0.170879	0.515428	-0.233324	0.23267	0.641726	-0.153451	-0.700062	0.207163	0.365812
			67	0.556386	0.21293	-0.270876	0.283184	0.615715	-0.716999	-0.615814	0.120868	0.295244
			68	-0.486756	0.449929	-0.39524	0.394962	0.655566	0.570294	-0.714023	0.330429	0.427894
			69	0.20346	0.359738	-0.0730655	0.372481	0.531717	-0.482613	-1.05703	0.249758	0.513394
			70	0.15387	0.0631468	-0.00829124	0.423269	1.22591	-0.467434	-0.739781	-0.080611	0.175837
			71	-0.73082	-0.0408907	-0.0504208	0.31552	0.926485	-0.351525	-0.469478	-0.179914	0.028885
			72	0.233329	0.793843	-0.0748648	-0.218113	0.969739	-0.253491	-0.451837	0.368901	0.423876
			73	0.0804712	0.949232	-0.240935	0.456745	0.379327	-0.150669	-0.560063	-0.347606	0.176398
			74	0.753115	0.637307	-0.656488	0.538143	0.356127	-0.675443	-0.07863	-0.0762185	0.263702
			75	-0.0351188	0.90936	-0.308001	-0.0873858	1.30502	-0.695585	-0.964949	0.555287	0.177637
			76	0.0543603	0.855841	-0.144456	-0.28827	0.424734	-0.293317	-0.0863984	0.406199	0.834965
			77	-0.0463479	0.428376	-0.725237	0.173029	0.372037	-0.20329	-0.422418	0.220727	0.585652
			78	-0.371135	0.34803	-0.52807	0.16202	0.307211	0.387618	-0.544	0.5852	0.81673
			79	0.154053	0.232526	-0.420254	-0.0282847	0.69264	-0.000449264	-0.433821	0.130612	0.401502
			80	-0.316183	1.03491	-0.342033	-0.0186027	0.359368	-0.881201	-0.362579	0.261729	0.174611
			81	0.300691	0.983459	-0.0422204	0.488549	0.550191	-0.546684	0.0825594	0.258494	0.0303996
			82	0.144915	0.22512	-0.363637	0.382241	0.848574	-0.396297	-0.0502813	0.228568	0.458694
			83	0.659778	0.000222297	0.0773594	0.439101	0.0195382	-0.20413	-0.330423	0.276593	0.457618
			84	0.415083	-0.0295287	-1.03474	0.252115	0.165144	-0.319404	0.0796131	0.452827	0.138073
			85	-0.030439	0.552433	-0.489887	0.221644	0.296775	-0.259808	0.180604	0.577872	0.542326
			86	0.00594282	0.312285	-0.479793	0.521002	1.02344	0.18333	-0.383876	0.0889849	0.466036
			87	-0.377453	0.651764	-0.028034	-0.1504	0.456376	-0.930674	-0.585704	0.294413	0.344493
			88	-0.094855	1.34736	-0.20524	0.383517	0.46089	-0.642929	-0.618943	0.0925176	0.545324
			89	-0.541511	0.355776	-0.594836	0.439839	0.634083	-0.62008	-0.52557	-0.312272	0.609811
			90	-0.272071	-0.453736	-0.204044	0.457138	0.509536	-0.65386	-0.0633549	-0.209583	0.56071
			91	-0.525554	1.0453	-0.679335	0.460395	0.564819	-0.510767	-0.412937	0.112869	0.471533
			92	0.499875	1.19475	-0.335936	0.592246	0.525269	-0.0327679	-0.786937	0.321971	-0.00834963
			93	0.236653	1.02062	-0.968393	0.0899602	0.281748	-0.0563122	-1.3535	-0.17304	1.05192
			94	-0.28731	0.187567	-0.870914	0.415738	1.36288	-0.0793687	-0.600208	-0.192332	1.63689
			95	-0.00345897	0.345677	-0.553851	0.417545	0.9115	-0.324605	-0.4568	0.0574281	0.0137104
			96	-0.749239	0.838451	-0.913319	0.165614	0.958879	-0.455231	-0.0406025	-0.247275	0.708323
			97	0.0969193	0.532502	-0.87253	0.0520162	0.15275	0.0374871	-0.395588	-0.546383	1.1383
			98	-0.428827	0.67106	-0.0505482	0.366045	0.369248	0.686808	-0.140843	-0.246288	0.622282
			99	0.055014	0.326527	-0.707853	0.529493	0.532945	-0.65801	-1.25505	0.23683	0.144801
			100	0.498283	-0.0551118	-0.299217	0.228557	0.466875	-0.0985769	-0.0827008	0.197842	0.0600997
			101	-0.0825476	0.0501363	-0.0287362	-0.084057	0.661595	-0.443316	-0.336109	0.54972	1.11082

## Sheet: Figure 1e
			AI response in EYFP control
				Rat 1	Rat 2	Rat 3	Rat 4	Rat 5	Rat 6	Rat 7
			1	-0.354184	-0.22019	-0.163629	0.136013	-0.266428	0.49164	-0.134027
			2	0.0851001	-0.999232	-0.127194	0.312479	0.268348	-0.0137967	0.384458
			3	-0.255415	-0.775407	-0.902732	0.140513	0.317612	0.264636	-0.816705
			4	0.528095	-0.0680507	-0.154865	-0.20101	0.399839	0.230166	-0.100638
			5	-0.207294	-0.0458606	-0.209132	-0.253886	0.169341	0.383128	-0.259441
			6	0.14705	-0.209871	-0.353333	0.690448	-0.0904549	-0.270666	-0.019998
			7	-0.247758	-0.328642	0.232271	-0.166891	0.460008	0.524116	-0.0926069
			8	0.0807603	-0.807407	0.373174	-0.438432	0.188243	-0.34912	-0.150864
			9	-0.316634	-0.498629	0.578311	0.0122937	0.428136	0.387426	-0.363111
			10	0.553531	0.0336597	-0.831395	-0.43516	-0.310345	-0.0996331	0.366131
			11	0.00189844	-0.287329	0.865527	0.100084	-0.536211	0.949902	0.150946
			12	-0.444611	0.181244	0.357449	0.01123	0.568924	-0.495258	-0.0532936
			13	0.590216	1.14576	-0.0672645	0.457006	0.602957	-0.251165	-0.183882
			14	-1.22691	0.656124	-0.230383	0.485794	0.536537	-0.0536765	0.121539
			15	0.40979	0.938175	-0.153842	0.665486	0.458833	0.229899	0.0925689
			16	0.0752913	1.00446	-0.135097	-0.0127169	0.0928318	1.44555	-0.0390439
			17	-0.265157	0.11653	-0.391564	-0.110252	0.274069	-0.430062	-0.599541
			18	0.526727	0.775685	-0.193376	-0.341575	0.10736	0.308181	-0.0395601
			19	0.337908	0.133789	0.565729	-0.0397174	0.614341	-0.0303903	0.120052
			20	-0.643717	-0.055133	0.46811	-0.18294	0.0418342	0.433624	0.0149901
			21	0.434553	0.45016	-0.433067	-0.299136	0.832553	0.544389	-0.396518
			22	-0.112504	0.314764	-0.38678	-0.126758	0.727053	-0.372816	-0.0911821
			23	-0.500212	-0.429834	0.0333252	-0.799272	0.239459	-0.438226	0.154533
			24	-0.192543	0.416039	0.438066	-0.305768	-0.175939	0.074558	-0.333201
			25	0.0134665	0.626312	-0.315083	0.321866	1.04254	0.386443	0.221842
			26	0.239903	0.679198	0.10245	0.115913	0.208592	0.286686	0.433708
			27	0.0999021	0.216066	-0.473539	-0.384097	0.680487	0.0781691	0.273354
			28	-0.231173	0.813937	0.216568	-0.0570549	0.824123	-0.436	0.684959
			29	0.0799777	0.216695	0.131375	-0.0154856	0.457199	0.172986	-0.0004876
			30	-0.125718	0.129352	0.363924	-0.85161	0.16163	-0.235281	-0.223514
			31	0.238661	0.476544	0.148756	0.240591	-0.344926	0.12829	-0.361609
			32	0.530159	-0.117372	-0.149072	0.509556	0.042388	-0.78203	0.0280971
			33	0.555835	0.061312	0.11774	0.540929	-0.133127	-0.518902	-0.0762878
			34	0.0749773	0.0549586	0.20545	0.478695	-0.36999	-0.316462	-0.194426
			35	-0.176019	-0.270696	-0.0105465	0.0601259	-0.215141	0.146756	-0.177691
			36	-0.925613	-0.131925	0.163028	0.284431	-0.808777	0.372018	-0.290063
			37	0.111881	0.750659	-0.436569	0.0107677	-0.663009	0.133299	0.145072
			38	0.193265	0.0523776	0.10944	0.278205	-0.218833	0.193236	-0.415065
			39	0.28472	-0.331564	0.49001	0.580875	0.0999862	0.334862	-0.122439
			40	0.574646	0.0169344	0.975636	0.393964	0.744082	0.0487491	0.195558
			41	-0.0971883	0.279303	0.351316	0.234592	-0.752342	-0.198279	0.621545
			42	0.869297	-0.144376	0.310624	0.17803	-0.0037042	0.319455	-0.166869
			43	0.62423	-0.0121985	0.823766	-0.0540479	0.375245	0.217538	-0.596435
			44	0.523908	0.403496	-0.169884	0.562119	0.145495	0.237444	0.399808
			45	0.543232	0.106726	0.541116	-0.220423	0.176331	0.201519	0.176642
			46	0.322448	0.203125	0.167326	0.451988	0.342377	-0.575034	0.452089
			47	0.0136035	-0.0517717	0.786507	0.190417	0.296896	-0.916518	-0.213477
			48	-0.510842	0.141152	-0.200749	0.23039	0.104013	-0.668129	0.0640344
			49	-0.474812	0.150213	-0.184867	0.606605	0.528268	0.353799	0.70407
			50	0.226203	-0.308924	0.0554959	0.374618	0.556903	0.0727068	0.282046
			51	-0.225084	-0.0443689	-0.067898	0.123391	-0.0417897	-0.578964	0.688595
			52	0.556062	-0.27499	-0.194816	-0.378975	-0.245877	0.00632683	-0.221098
			53	-0.666485	-0.532543	-0.0385222	-0.474743	0.0719979	0.875482	0.245782
			54	-0.143241	0.232499	0.406775	0.255151	-0.408613	0.577513	-0.189786
			55	-0.232205	0.290657	0.191864	0.485294	-0.359584	0.691751	-0.166202
			56	0.140336	-0.328092	-0.698277	-0.139256	0.625041	-0.060968	0.151482
			57	-0.530946	0.33599	-0.0040882	-0.336013	0.207068	0.192148	-0.1004
			58	-0.740528	-0.245827	-0.114806	-0.273917	-0.281322	-0.139152	0.436179
			59	-0.360381	-0.196324	-0.496808	0.052546	-0.27193	-0.116935	-0.226362
			60	-1.12309	0.258956	0.118097	-0.432289	-0.430592	0.58124	0.158073
			61	-0.0317459	0.204312	0.11679	-0.721644	-0.416306	0.789753	0.853192
			62	-0.578408	-0.252448	-0.326703	-0.179141	0.0793851	0.745405	0.421162
			63	-0.0851571	-0.403554	-0.50644	0.291068	-0.853793	-0.0151122	-0.0609717
			64	0.426872	-0.084075	-0.406065	0.164026	-0.0686569	-0.291381	0.483269
			65	-0.285504	0.0462715	0.085326	-0.534869	-0.602392	-0.0133869	0.0726988
			66	-0.301963	-0.234481	-0.221579	-0.157663	-0.327112	-0.374779	0.201139
			67	0.47495	0.0114014	-0.0327227	-0.262586	0.39407	-0.126523	0.114017
			68	0.203978	-0.0287414	-0.28149	0.00726703	-0.490589	0.428138	-0.219638
			69	0.175871	0.37828	-0.113451	-0.21294	-0.648892	-0.616341	0.0229172
			70	0.0287067	0.184984	0.10299	-0.243826	-0.627897	0.0932576	0.149241
			71	0.168891	-0.0267911	-0.091966	-0.415392	-0.192912	-0.350251	0.0588098
			72	-0.154761	0.59003	0.116744	-0.670662	-0.796088	-0.259812	-0.215926
			73	0.0101717	0.157864	0.157034	0.456051	-1.00092	-0.273742	-0.492216
			74	-0.414479	-0.119161	-0.339797	-0.469079	-0.499281	-0.149476	0.00691934
			75	0.208643	0.263435	-0.451628	-0.777963	-0.145517	-0.19474	-0.400315
			76	0.388848	0.449288	-0.269974	-0.0605089	0.371906	-0.25933	0.402845
			77	0.447554	0.502375	-0.186272	-0.587861	-0.473989	-0.572718	-0.477772
			78	0.061635	-0.100314	0.402253	-0.375826	-0.124507	0.0975771	0.13517
			79	0.734186	0.668327	-0.042774	-0.753781	-0.213095	-0.674235	0.401654
			80	0.188611	-0.439663	0.027893	0.0366519	-0.29915	-0.0815808	0.0502423
			81	-0.163708	0.0370035	-0.374588	0.0593549	-0.369308	-0.434907	-0.187509
			82	-0.105457	0.258342	0.193751	0.0330627	-0.286311	0.0548198	-0.351741
			83	-0.156673	-0.936022	0.442637	-0.0455744	0.233918	-0.244359	-0.0841027
			84	-0.0223741	0.0430808	-0.265437	0.191205	-0.315623	0.0733611	0.338884
			85	0.240487	-0.35433	-0.0243224	-0.386248	0.0875207	-0.0006283	0.168533
			86	0.0140242	-0.718934	0.186448	-0.480608	-0.116191	-0.188808	-0.0061844
			87	-0.726534	-0.469544	-0.0413122	-0.653825	0.195721	0.330925	0.427742
			88	-0.389991	-0.0967715	-0.637529	-0.278058	-0.343846	0.354203	-0.0528885
			89	0.309264	0.37052	-0.433105	0.194673	-0.223272	0.149625	0.101045
			90	0.394693	-0.129748	0.0268168	0.376727	0.310934	0.0945304	0.0796056
			91	0.780838	-0.362199	0.101024	0.396432	-0.359227	-0.391373	-0.373281
			92	-0.158491	-0.340472	-0.337328	0.424006	-0.15586	-0.882193	-0.556873
			93	-0.354675	-0.534354	-0.397389	0.0450695	0.264945	-0.0624046	0.336801
			94	0.0882118	-0.166471	0.680287	-0.29765	0.00591079	-0.085746	-0.372408
			95	0.379044	-0.708937	-0.473825	-0.0494853	0.136255	-0.631294	-0.221191
			96	-0.528532	-0.475535	-0.229902	0.53432	-0.265838	-0.158526	-0.14158
			97	-0.53742	-0.869216	0.298607	0.43527	-0.0198436	-0.744041	-0.01386
			98	-0.298906	-0.745394	0.432107	0.7664	-0.128263	-0.267909	-0.308369
			99	0.0312425	-0.428328	0.108246	-0.259724	0.44407	0.125958	-0.158723
			100	-0.157159	-0.422079	0.0567724	0.270542	-0.503785	0.384513	-1.07509
			101	-0.53227	-0.247222	0.0233373	0.228183	0.12011	0.479806	-0.202705

## Sheet: Figure 3c
		Classification accuracy (%)
			Chronos	EYFP
		Rat 1	61.1	48.74
		Rat 2	59.2	53.81
		Rat 3	86.6	52.14
		Rat 4	81.6	45.44
		Rat 5	65.8	52.27
		Rat 6	73.9	53.04
		Rat 7	82.1	48.95
		Rat 8	81.3
		Rat 9	82.9

## Sheet: Figure 3d
				Occupancy rate at Stimulation OFF block					Occupancy rate at Stimulation ON block
				State 1	State 2	State 3	State 4	State 5	State 1	State 2	State 3	State 4	State 5
			Rat 1	0.333846	0.198462	0.210769	0.130769	0.126154	0.20625	0.475	0.15625	0.10625	0.05625
			Rat 2	0.255385	0.283077	0.243077	0.123077	0.0953846	0.25	0.38125	0.1875	0.0875	0.09375
			Rat 3	0.353846	0.187692	0.22	0.146154	0.0923077	0.05	0.8875	0.025	0.00625	0.03125
			Rat 4	0.34	0.255385	0.213846	0.126154	0.0646154	0.05	0.83125	0.0375	0.05	0.03125
			Rat 5	0.316923	0.258462	0.212308	0.12	0.0923077	0.15	0.58125	0.18125	0.04375	0.04375
			Rat 6	0.295385	0.267692	0.212308	0.116923	0.107692	0.18125	0.4625	0.20625	0.0875	0.0625
			Rat 7	0.312308	0.213846	0.252308	0.124615	0.0969231	0.025	0.8375	0.08125	0.0125	0.04375
			Rat 8	0.330769	0.213846	0.255385	0.0984615	0.101538	0.0375	0.84375	0.0875	0	0.03125
			Rat 9	0.313846	0.229231	0.210769	0.121538	0.124615	0.075	0.8	0.075	0.04375	0.00625
				Between state difference within same stimulation block (p-value)
				Stimulation OFF block					Stimulation ON block
				State 1	State 2	State 3	State 4	State 5		State 1	State 2	State 3	State 4	State 5
			State 1	NaN	0.00270565	0.000101694	2.94798e-08	9.76144e-08	State 1	NaN	0.000330985	0.924276	0.00616947	0.0133491
			State 2		NaN	0.53641	2.7909e-05	1.37995e-05	State 2		NaN	0.000214778	4.2002e-05	2.58124e-05
			State 3			NaN	3.06836e-06	9.9632e-07	State 3			NaN	0.00361332	0.00394977
			State 4				NaN	0.0188999	State 4				NaN	0.690758
			State 5					NaN	State 5					NaN
			Between block difference (p-values)
					Stimulation ON block
					State 1	State 2	State 3	State 4	State 5
			Stimulation OFF block	State 1	0.000404961	0.000334391	0.000157592	7.19059e-07	1.85617e-07
				State 2	0.00106509	0.000314183	0.000203913	4.03509e-07	5.37708e-08
				State 3	0.00608148	0.000126194	0.00188551	5.62756e-06	4.51833e-08
				State 4	0.752252	3.24356e-05	0.756943	0.000459246	2.71276e-05
				State 5	0.620546	3.09459e-05	0.501266	0.00303113	0.000728417

## Sheet: Figure 3e
				Occupancy rate at Stimulation OFF block			Occupancy rate at Stimulation ON block
				State 1	State 2	State 3	State 1	State 2	State 3
			Rat 1	0.583077	0.366154	0.0507692	0.63125	0.34375	0.025
			Rat 2	0.618462	0.347692	0.0338462	0.45625	0.3375	0.20625
			Rat 3	0.603077	0.332308	0.0646154	0.60625	0.3	0.09375
			Rat 4	0.563077	0.327692	0.109231	0.575	0.40625	0.01875
			Rat 5	0.616923	0.349231	0.0338462	0.56875	0.35	0.08125
			Rat 6	0.616923	0.373846	0.00923077	0.61875	0.2875	0.09375
			Rat 7	0.621538	0.355385	0.0230769	0.625	0.375	0
				p-value
				Stimulation OFF block				Stimulation ON block
				State 1	State 2	State 3		State 1	State 2	State 3
			State 1	NaN	6.9672e-08	1.55516e-07	State 1	NaN	0.000167524	3.69345e-05
			State 2		NaN	2.67289e-06	State 2		NaN	0.000327385
			State 3			NaN	State 3			NaN
			Between block difference (p-values)
					Stimulation ON block
					State 1	State 2	State 3
			Stimulation OFF block	State 1	0.464354	1.64964e-05	5.38356e-07
				State 2	4.04493e-05	0.708684	5.37666e-05
				State 3	9.51532e-07	5.67775e-07	0.424235

## Sheet: Figure 4a
			Regional activation levels of OFF state
				PrL	AI	Cg	RSC -2.9mm	RSC -3.86mm	RSC -4.86mm	RSC -5.9mm	RSC -6.86mm	RSC -7.82mm
			Rat 1	0.133389	0.104145	0.0482301	0.376166	0.796615	0.792148	0.311548	0.120062	0.185134
			Rat 2	0.101389	0.197871	0.222547	0.387756	0.812722	0.795032	0.259228	0.129362	0.123968
			Rat 3	0.0339244	0.34662	0.259202	0.346882	0.823237	0.841753	0.255278	0.104292	0.00327605
			Rat 4	0.0468442	0.245489	0.068236	0.315283	0.796994	0.785651	0.254274	0.11657	0.161121
			Rat 5	0.151712	0.233534	0.0744801	0.336482	0.825792	0.763012	0.252987	0.0748241	0.0993328
			Rat 6	0.284214	0.312195	0.164515	0.403356	0.861086	0.822171	0.298148	0.119209	0.0945365
			Rat 7	0.234712	0.307285	0.385198	0.43619	0.870828	0.805707	0.260721	0.0130543	0.023346
			Rat 8	0.245677	0.396305	0.278804	0.381358	0.847123	0.858576	0.341901	0.00519108	0.0208819
			Rat 9	0.142194	0.377181	0.312741	0.348185	0.825123	0.823714	0.263517	0.0911251	0.0493306
			Regional activation levels of ON state
				PrL	AI	Cg	RSC -2.9mm	RSC -3.86mm	RSC -4.86mm	RSC -5.9mm	RSC -6.86mm	RSC -7.82mm
			Rat 1	0.203479	0.615432	0.0391852	0.16455	0.243097	0.20751	0.0104603	0.132813	0.102464
			Rat 2	0.370023	0.704257	0.381235	0.140168	0.296962	0.222642	0.0120932	0.237344	0.251384
			Rat 3	0.238279	0.895519	0.206891	0.0690586	0.111328	0.122288	0.0551249	0.139367	0.10927
			Rat 4	0.091886	0.861546	0.0578657	0.0573554	0.10015	0.10598	0.0220462	0.197752	0.200204
			Rat 5	0.294737	0.731964	0.16147	0.204717	0.315899	0.159696	0.0533958	0.170052	0.151354
			Rat 6	0.451463	0.73769	0.251063	0.209516	0.311235	0.259707	0.0297526	0.152526	0.0691906
			Rat 7	0.338437	0.818774	0.415266	0.257951	0.343741	0.189546	0.000148411	0.151926	0.0997328
			Rat 8	0.283012	0.887104	0.277137	0.292902	0.376365	0.328791	0.12418	0.198692	0.207257
			Rat 9	0.11992	0.850585	0.285227	0.146498	0.192097	0.198221	0.0137962	0.110292	0.154236
			Regional activation difference between OFF and ON states
				PrL	AI	Cg	RSC -2.9mm	RSC -3.86mm	RSC -4.86mm	RSC -5.9mm	RSC -6.86mm	RSC -7.82mm
			p-val	0.00599538	1.99939e-09	0.237393	9.61017e-06	3.94892e-08	1.27407e-09	2.06034e-08	0.00443476	0.0434491

## Sheet: Figure 4b
			Regional activation levels: ON State vs. OFF State
				PrL	AI	Cg	RSC -2.9mm	RSC -3.86mm	RSC -4.86mm	RSC -5.9mm	RSC -6.86mm	RSC -7.82mm
				3.70546	29.2905	0	-9.83491	-20.0693	-31.0015	-21.8097	3.91737	0

## Sheet: Figure 4c
			Functional connectivity: ON State vs. OFF State
				PrL	AI	Cg	RSC -2.9mm	RSC -3.86mm	RSC -4.86mm	RSC -5.9mm	RSC -6.86mm	RSC -7.82mm
			PrL	0	-1.60761	8.51042	1.66125	2.24537	3.09963	3.56093	-2.77333	-6.5314
			AI		0	-1.27387	-8.21114	-2.08533	0.842635	0.865578	0.364276	-0.662933
			Cg			0	0.143036	-0.546024	2.36146	2.59333	-1.18541	-1.83159
			RSC -2.9mm				0	2.9934	1.17795	-0.682254	-5.70059	0.400172
			RSC -3.86mm					0	2.90124	0.953957	-3.41661	1.47827
			RSC -4.86mm						0	2.8646	1.43626	-0.981399
			RSC -5.9mm							0	0.301296	-1.13829
			RSC -6.86mm								0	2.34669
			RSC -7.82mm									0
			p-values
				PrL	AI	Cg	RSC -2.9mm	RSC -3.86mm	RSC -4.86mm	RSC -5.9mm	RSC -6.86mm	RSC -7.82mm
			PrL	1	0.146588	2.79036e-05	0.13524	0.0549627	0.014674	0.00739066	0.0241722	0.000181991
			AI		1	0.238471	3.61843e-05	0.0705285	0.423907	0.411926	0.725092	0.52601
			Cg			1	0.889799	0.599941	0.0458538	0.0319472	0.269868	0.104382
			RSC -2.9mm				1	0.0172442	0.272668	0.514343	0.000454072	0.699503
			RSC -3.86mm					1	0.019854	0.368037	0.00913356	0.177592
			RSC -4.86mm						1	0.0210025	0.188857	0.35514
			RSC -5.9mm							1	0.770872	0.287939
			RSC -6.86mm								1	0.0469231
			RSC -7.82mm									1

## Sheet: Figure 4d
			Functional connectivity between AI and other ROIs during ON state
				PrL	Cg	RSC -2.9mm	RSC -3.86mm	RSC -4.86mm	RSC -5.9mm	RSC -6.86mm	RSC -7.82mm
			Rat 1	0.097551	-0.342322	-0.129736	-0.151581	-0.0919955	-0.0562635	-0.0911785	-0.0719732
			Rat 2	0.300388	-0.015456	-0.0546315	0.100796	0.0286021	-0.274448	-0.149881	0.0195083
			Rat 3	0.149115	0.00242267	-0.0272595	-0.0593796	-8.61462e-05	0.131511	0.0130516	-0.131824
			Rat 4	-0.250365	-0.243925	0.018509	-0.0761281	-0.0793896	-0.0165594	0.0367475	0.00455872
			Rat 5	-0.251873	-0.133012	-0.0639738	-0.0715667	-0.0976552	-0.169515	-0.0162258	0.0657947
			Rat 6	0.293806	0.0729587	-0.060909	-0.0825597	0.00111216	0.0190233	0.0109242	-0.0584084
			Rat 7	0.0719314	-0.0220484	-0.0401223	0.0542215	-0.0453255	-0.183152	-0.0335592	-0.137451
			Rat 8	-0.381282	0.0572559	-0.106536	0.0831954	0.198389	0.0701293	-0.0255821	-0.0213175
			Rat 9	-0.031684	-0.0119985	0.138137	0.0338906	-0.215006	-0.206005	-0.0894928	-0.00512236
			Functional connectivity between AI and other ROIs during OFF state
				PrL	Cg	RSC -2.9mm	RSC -3.86mm	RSC -4.86mm	RSC -5.9mm	RSC -6.86mm	RSC -7.82mm
			Rat 1	-0.0661539	0.0516241	0.000759922	0.0271992	-0.152782	-0.147179	0.0192158	0.0166314
			Rat 2	0.369659	0.0336441	0.198839	-0.00295656	-0.100693	-0.123402	-0.00729538	-0.0105391
			Rat 3	0.0524082	0.125099	0.11243	0.0491518	-0.0446084	-0.00864223	0.0386172	0.034752
			Rat 4	0.14491	-0.191097	0.0847331	0.0301041	-0.0455541	-0.33662	-0.163614	0.0156007
			Rat 5	0.0578532	-0.149879	0.180486	0.063721	-0.098536	-0.246178	-0.268418	-0.0710794
			Rat 6	0.398766	-0.013843	0.158438	0.000710057	-0.00872012	0.090168	-0.0341464	-0.142458
			Rat 7	0.166589	0.089074	0.197538	0.0602626	-0.134047	-0.156332	-0.0387007	0.111074
			Rat 8	0.241012	-0.0781885	0.128685	0.0479554	-0.0290372	-0.00991861	-0.000746075	-0.0657101
			Rat 9	-0.111075	0.0536719	0.370538	0.127664	-0.0470031	-0.129329	-0.0631108	0.0181521
			Regional activation difference between OFF and ON states
				PrL	Cg	RSC -2.9mm	RSC -3.86mm	RSC -4.86mm	RSC -5.9mm	RSC -6.86mm	RSC -7.82mm
			p-val	0.142787	0.256163	2.09255e-05	0.0663325	0.308213	0.395269	0.671074	0.527792

## Sheet: Figure 4e
			Functional connectivity between PrL and other ROIs during ON state
				AI	Cg	RSC -2.9mm	RSC -3.86mm	RSC -4.86mm	RSC -5.9mm	RSC -6.86mm	RSC -7.82mm
			Rat 1	0.097551	0.220044	0.160449	0.0815592	0.0119278	0.0686529	-0.042213	-0.0986336
			Rat 2	0.300388	0.639681	0.106319	0.0549105	0.134872	0.0750733	-0.162026	0.122036
			Rat 3	0.149115	0.255276	-0.000678862	0.17361	0.131423	-0.0261826	-0.10401	-0.131809
			Rat 4	-0.250365	0.416938	0.124281	0.0608094	0.0322385	0.0977721	-0.116149	-0.00353649
			Rat 5	-0.251873	0.0929423	-0.11212	0.0896669	0.0217716	0.0196438	-0.0645134	-0.271362
			Rat 6	0.293806	0.373829	0.0736253	-0.00337021	0.110303	0.104632	0.00249629	-0.264613
			Rat 7	0.0719314	1.09518	0.126728	0.0137969	-0.103127	-0.0529533	0.0792494	-0.0113797
			Rat 8	-0.381282	0.616403	0.176732	0.275246	0.227206	0.0447373	0.0167834	0.0264838
			Rat 9	-0.031684	0.592752	0.11366	-0.0855551	-0.0292285	0.208065	0.0622905	-0.18679
			Functional connectivity between PrL and other ROIs during OFF state
				AI	Cg	RSC -2.9mm	RSC -3.86mm	RSC -4.86mm	RSC -5.9mm	RSC -6.86mm	RSC -7.82mm
			Rat 1	-0.0661539	-0.326871	-0.0447719	0.00495873	-0.026359	-0.0590228	0.0208274	0.0901063
			Rat 2	0.369659	0.156987	-0.0988161	-0.122112	-0.0696188	-0.0625094	0.0782554	0.229534
			Rat 3	0.0524082	0.108781	0.0509547	-0.00827992	-0.163804	-0.166537	-0.0429399	0.105154
			Rat 4	0.14491	0.135842	0.0464991	-0.0623515	0.0424314	-0.15462	0.117649	0.118632
			Rat 5	0.0578532	-0.131429	0.0870721	0.00559455	-0.0362872	0.0217064	0.0506675	0.00718057
			Rat 6	0.398766	0.0304559	-0.0990777	-0.0532757	0.0087315	-0.0225736	-0.0110121	0.0287284
			Rat 7	0.166589	0.624183	-0.0204425	-0.0366083	0.0231285	-0.0387058	0.00847305	0.0463533
			Rat 8	0.241012	0.117274	0.0767951	0.0477678	0.0123407	-0.0783409	0.097254	0.173173
			Rat 9	-0.111075	0.177674	0.154346	0.117359	-0.216077	-0.0821721	0.187176	0.0745366
			Regional activation difference between OFF and ON states
				AI	Cg	RSC -2.9mm	RSC -3.86mm	RSC -4.86mm	RSC -5.9mm	RSC -6.86mm	RSC -7.82mm
			p-val	0.142787	3.5045e-05	0.176255	0.0748628	0.0404338	0.00416097	0.02599	0.000150888

[truncated: 29 more sheets: Figure 4f, Figure 5a, Figure 5b, Figure 6a, Figure 6b, Figure 6c, Figure 6d, Figure 6e, Figure 6f, Figure S3, Figure S5c, Figure S5d, Figure S6a, Figure S6b, Figure S6c, Figure S8a, Figure S8b, Figure S8c, Figure S9b, Figure S9c …]
